# Supplementary material for: Intracultural variation of knowledge about wild plant uses in the Biosphere Reserve Grosses Walsertal (Austria)
Source: J Ethnobiol Ethnomed. 2012 Jul 6;8:23. doi: 10.1186/1746-4269-8-23 (PMC3487943; doi:10.1186/1746-4269-8-23)
Supplement: Additional file 1 — Plant species and their frequency of use relating to use categories and variables selected. [file 1746-4269-8-23-S1.xls]

## Sheet: Food
Plant species	Use in Food	Gender		Age		Homegardener		Farmer		Employee		Location Sunny Shady		Location Entry End
		male	female	age 7 - 43	age 44 - 84	Yes	No	non farmer	farmer	non employee	employee	sunny	shady	entry	end
Abies alba / Picea abies	No	56.9231	53.1353	49.0347	62.069	54.2125	54.375	54.6196	52.3077	57.3668	45.614	57.3913	42.0455	56.654	50.5882
	Yes	43.0769	46.8647	50.9653	37.931	45.7875	45.625	45.3804	47.6923	42.6332	54.386	42.6087	57.9545	43.346	49.4118
Achillea millefolium agg.	No	99.2308	97.6898	97.6834	98.8506	97.8022	98.75	97.8261	100	97.8056	99.1228	98.8406	95.4545	97.7186	98.8235
	Yes	0.769231	2.31023	2.3166	1.14943	2.1978	1.25	2.17391	0	2.19436	0.877193	1.15942	4.54545	2.28137	1.17647
Alchemilla alpina	No	98.4615	99.0099	98.8417	98.8506	99.2674	98.125	99.1848	96.9231	98.4326	100	99.1304	97.7273	98.0989	100
	Yes	1.53846	0.990099	1.1583	1.14943	0.732601	1.875	0.815217	3.07692	1.5674	0	0.869565	2.27273	1.90114	0
Alchemilla vulgaris agg.	No	100	99.0099	98.8417	100	98.9011	100	99.1848	100	99.0596	100	99.1304	100	99.6198	98.8235
	Yes	0	0.990099	1.1583	0	1.0989	0	0.815217	0	0.940439	0	0.869565	0	0.380228	1.17647
Arnica montana	No	98.4615	98.3498	98.4556	98.2759	98.1685	98.75	98.0978	100	99.0596	96.4912	98.8406	96.5909	97.7186	99.4118
	Yes	1.53846	1.65017	1.5444	1.72414	1.8315	1.25	1.90217	0	0.940439	3.50877	1.15942	3.40909	2.28137	0.588235
Calendula officinalis	No	95.3846	88.4488	89.1892	92.5287	90.4762	90.625	90.4891	90.7692	89.6552	92.9825	91.0145	88.6364	90.4943	90.5882
	Yes	4.61538	11.5512	10.8108	7.47126	9.52381	9.375	9.51087	9.23077	10.3448	7.01754	8.98551	11.3636	9.5057	9.41176
Hypericum perforatum	No	96.1538	97.0297	95.7529	98.2759	97.4359	95.625	96.4674	98.4615	96.8652	96.4912	97.971	92.0455	95.4373	98.8235
	Yes	3.84615	2.9703	4.2471	1.72414	2.5641	4.375	3.53261	1.53846	3.1348	3.50877	2.02899	7.95455	4.56274	1.17647
Matricaria chamomilla	No	96.1538	93.3993	92.6641	96.5517	94.5055	93.75	94.5652	92.3077	93.7304	95.614	94.2029	94.3182	94.2966	94.1176
	Yes	3.84615	6.60066	7.33591	3.44828	5.49451	6.25	5.43478	7.69231	6.26959	4.38596	5.7971	5.68182	5.70342	5.88235
Mentha sp.	No	84.6154	86.1386	84.1699	87.931	87.9121	81.875	84.7826	90.7692	85.2665	86.8421	84.6377	89.7727	86.3118	84.7059
	Yes	15.3846	13.8614	15.8301	12.069	12.0879	18.125	15.2174	9.23077	14.7335	13.1579	15.3623	10.2273	13.6882	15.2941
Plantago lanceolata	No	90.7692	90.099	89.5753	91.3793	89.011	92.5	89.6739	93.8462	91.2226	87.7193	91.0145	87.5	89.3536	91.7647
	Yes	9.23077	9.90099	10.4247	8.62069	10.989	7.5	10.3261	6.15385	8.77743	12.2807	8.98551	12.5	10.6464	8.23529
Primula sp.	No	91.5385	85.1485	86.1004	88.5057	87.9121	85.625	86.1413	92.3077	87.1473	86.8421	89.8551	76.1364	87.0722	87.0588
	Yes	8.46154	14.8515	13.8996	11.4943	12.0879	14.375	13.8587	7.69231	12.8527	13.1579	10.1449	23.8636	12.9278	12.9412
Rhododendron sp.	No	96.1538	97.3597	96.139	98.2759	98.1685	95	97.0109	96.9231	97.4922	95.614	96.5217	98.8636	97.7186	95.8824
	Yes	3.84615	2.64026	3.861	1.72414	1.8315	5	2.98913	3.07692	2.50784	4.38596	3.47826	1.13636	2.28137	4.11765
Rubus idaeus	No	10	7.26073	8.10811	8.04598	6.95971	10	8.15217	7.69231	7.83699	8.77193	7.82609	9.09091	8.74525	7.05882
	Yes	90	92.7393	91.8919	91.954	93.0403	90	91.8478	92.3077	92.163	91.2281	92.1739	90.9091	91.2548	92.9412
Salvia officinalis	No	86.1538	77.8878	82.6255	77.0115	77.6557	85	79.6196	84.6154	79.6238	82.4561	82.029	73.8636	79.0875	82.3529
	Yes	13.8462	22.1122	17.3745	22.9885	22.3443	15	20.3804	15.3846	20.3762	17.5439	17.971	26.1364	20.9125	17.6471
Sambucus nigra	No	35.3846	30.6931	39.3822	21.2644	27.1062	40.625	32.8804	27.6923	32.2884	31.5789	32.4638	30.6818	33.8403	29.4118
	Yes	64.6154	69.3069	60.6178	78.7356	72.8938	59.375	67.1196	72.3077	67.7116	68.4211	67.5362	69.3182	66.1597	70.5882
Taraxacum officinale agg.	No	34.6154	27.7228	30.1158	29.3103	29.304	30.625	27.9891	40	31.348	25.4386	30.4348	27.2727	26.616	34.7059
	Yes	65.3846	72.2772	69.8842	70.6897	70.696	69.375	72.0109	60	68.652	74.5614	69.5652	72.7273	73.384	65.2941
Thymus serphyllum agg.	No	69.2308	67.6568	68.7259	67.2414	65.2015	73.125	66.3043	78.4615	68.652	66.6667	71.5942	54.5455	68.0608	68.2353
	Yes	30.7692	32.3432	31.2741	32.7586	34.7985	26.875	33.6957	21.5385	31.348	33.3333	28.4058	45.4545	31.9392	31.7647
Trifolium pratense	No	80	82.8383	78.3784	87.3563	82.4176	81.25	81.25	86.1538	81.8182	82.4561	82.029	81.8182	81.3688	82.9412
	Yes	20	17.1617	21.6216	12.6437	17.5824	18.75	18.75	13.8462	18.1818	17.5439	17.971	18.1818	18.6312	17.0588
Urtica dioica	No	68.4615	56.4356	64.4788	53.4483	57.1429	65	59.5109	63.0769	58.6207	64.0351	64.058	44.3182	55.5133	67.0588
	Yes	31.5385	43.5644	35.5212	46.5517	42.8571	35	40.4891	36.9231	41.3793	35.9649	35.942	55.6818	44.4867	32.9412
Vaccinium myrtillus	No	10.7692	7.59076	7.72201	9.77011	7.69231	10	8.42391	9.23077	8.15047	9.64912	8.98551	6.81818	9.12548	7.64706
	Yes	89.2308	92.4092	92.278	90.2299	92.3077	90	91.5761	90.7692	91.8495	90.3509	91.0145	93.1818	90.8745	92.3529
All numbers refer to percent of all respondents
n=433

## Sheet: Drinks
Plant species	Use in Drinks	Gender		Age		Homegardener		Farmer		Employee		Location Sunny Shady		Location Entry End
		male	female	age 7 - 43	age 44 - 84	Yes	No	non farmer	farmer	non employee	employee	sunny	shady	entry	end
Abies alba / Picea abies	No	84.6154	84.4884	85.7143	82.7586	81.3187	90	84.5109	84.6154	84.326	85.0877	84.9275	82.9545	83.27	86.4706
	Yes	15.3846	15.5116	14.2857	17.2414	18.6813	10	15.4891	15.3846	15.674	14.9123	15.0725	17.0455	16.73	13.5294
Achillea millefolium agg.	No	60	30.6931	47.8764	27.0115	35.5311	46.25	41.0326	30.7692	36.0502	49.1228	39.7101	38.6364	42.5856	34.7059
	Yes	40	69.3069	52.1236	72.9885	64.4689	53.75	58.9674	69.2308	63.9498	50.8772	60.2899	61.3636	57.4144	65.2941
Alchemilla alpina	No	23.8462	16.8317	21.6216	14.9425	16.4835	23.125	20.6522	9.23077	18.1818	21.0526	19.7101	15.9091	22.4335	13.5294
	Yes	76.1538	83.1683	78.3784	85.0575	83.5165	76.875	79.3478	90.7692	81.8182	78.9474	80.2899	84.0909	77.5665	86.4706
Alchemilla vulgaris agg.	No	36.9231	18.8119	25.8687	21.8391	22.3443	27.5	25.5435	16.9231	22.2571	29.8246	25.5072	19.3182	26.2357	21.1765
	Yes	63.0769	81.1881	74.1313	78.1609	77.6557	72.5	74.4565	83.0769	77.7429	70.1754	74.4928	80.6818	73.7643	78.8235
Arnica montana	No	75.3846	78.2178	80.3089	72.9885	75.0916	81.25	77.7174	75.3846	79.6238	71.0526	79.1304	70.4545	74.1445	82.3529
	Yes	24.6154	21.7822	19.6911	27.0115	24.9084	18.75	22.2826	24.6154	20.3762	28.9474	20.8696	29.5455	25.8555	17.6471
Calendula officinalis	No	85.3846	69.637	76.834	70.6897	69.5971	82.5	74.1848	75.3846	72.7273	78.9474	74.4928	73.8636	76.8061	70.5882
	Yes	14.6154	30.363	23.166	29.3103	30.4029	17.5	25.8152	24.6154	27.2727	21.0526	25.5072	26.1364	23.1939	29.4118
Hypericum perforatum	No	78.4615	64.3564	72.5869	62.6437	65.2015	74.375	70.9239	55.3846	66.1442	75.4386	68.9855	67.0455	72.6236	62.3529
	Yes	21.5385	35.6436	27.4131	37.3563	34.7985	25.625	29.0761	44.6154	33.8558	24.5614	31.0145	32.9545	27.3764	37.6471
Matricaria chamomilla	No	11.5385	7.59076	9.26641	8.04598	9.52381	7.5	8.42391	10.7692	9.40439	7.01754	10.1449	3.40909	9.5057	7.64706
	Yes	88.4615	92.4092	90.7336	91.954	90.4762	92.5	91.5761	89.2308	90.5956	92.9825	89.8551	96.5909	90.4943	92.3529
Mentha sp.	No	14.6154	6.93069	11.9691	5.17241	7.69231	11.875	9.51087	7.69231	10.6583	5.26316	10.7246	3.40909	9.5057	8.82353
	Yes	85.3846	93.0693	88.0309	94.8276	92.3077	88.125	90.4891	92.3077	89.3417	94.7368	89.2754	96.5909	90.4943	91.1765
Plantago lanceolata	No	65.3846	49.505	58.3012	48.2759	51.2821	59.375	56.5217	41.5385	52.3511	59.6491	55.3623	50	54.3726	54.1176
	Yes	34.6154	50.495	41.6988	51.7241	48.7179	40.625	43.4783	58.4615	47.6489	40.3509	44.6377	50	45.6274	45.8824
Primula sp.	No	54.6154	41.5842	51.3514	36.7816	38.4615	57.5	48.6413	27.6923	41.0658	57.8947	45.2174	46.5909	49.0494	40
	Yes	45.3846	58.4158	48.6486	63.2184	61.5385	42.5	51.3587	72.3077	58.9342	42.1053	54.7826	53.4091	50.9506	60
Rhododendron sp.	No	53.0769	46.5347	55.2124	38.5057	47.2527	50.625	51.3587	32.3077	45.4545	57.0175	47.8261	51.1364	52.0913	42.9412
	Yes	46.9231	53.4653	44.7876	61.4943	52.7473	49.375	48.6413	67.6923	54.5455	42.9825	52.1739	48.8636	47.9087	57.0588
Rubus idaeus	No	65.3846	36.6337	49.8069	38.5057	36.9963	59.375	44.5652	49.2308	43.8871	49.1228	46.9565	38.6364	40.3042	52.9412
	Yes	34.6154	63.3663	50.1931	61.4943	63.0037	40.625	55.4348	50.7692	56.1129	50.8772	53.0435	61.3636	59.6958	47.0588
Salvia officinalis	No	34.6154	19.802	26.6409	20.6897	21.2454	29.375	25.2717	18.4615	26.0188	19.2982	24.9275	21.5909	26.2357	21.1765
	Yes	65.3846	80.198	73.3591	79.3103	78.7546	70.625	74.7283	81.5385	73.9812	80.7018	75.0725	78.4091	73.7643	78.8235
Sambucus nigra	No	41.5385	40.9241	41.3127	40.8046	38.0952	46.25	40.7609	43.0769	42.3197	37.7193	42.8986	34.0909	37.6426	46.4706
	Yes	58.4615	59.0759	58.6873	59.1954	61.9048	53.75	59.2391	56.9231	57.6803	62.2807	57.1014	65.9091	62.3574	53.5294
Taraxacum officinale agg.	No	84.6154	74.2574	79.9228	73.5632	74.359	82.5	76.3587	83.0769	76.489	79.8246	77.6812	76.1364	80.2281	72.9412
	Yes	15.3846	25.7426	20.0772	26.4368	25.641	17.5	23.6413	16.9231	23.511	20.1754	22.3188	23.8636	19.7719	27.0588
Thymus serphyllum agg.	No	82.3077	69.967	71.8147	76.4368	72.5275	75.625	74.4565	69.2308	70.5329	82.4561	73.6232	73.8636	74.5247	72.3529
	Yes	17.6923	30.033	28.1853	23.5632	27.4725	24.375	25.5435	30.7692	29.4671	17.5439	26.3768	26.1364	25.4753	27.6471
Trifolium pratense	No	84.6154	70.9571	75.2896	74.7126	71.0623	81.875	75.8152	70.7692	72.1003	83.3333	74.2029	78.4091	76.4259	72.9412
	Yes	15.3846	29.0429	24.7104	25.2874	28.9377	18.125	24.1848	29.2308	27.8997	16.6667	25.7971	21.5909	23.5741	27.0588
Urtica dioica	No	26.9231	11.8812	19.305	12.069	13.9194	20.625	16.8478	13.8462	17.2414	14.0351	16.5217	15.9091	20.9125	9.41176
	Yes	73.0769	88.1188	80.695	87.931	86.0806	79.375	83.1522	86.1538	82.7586	85.9649	83.4783	84.0909	79.0875	90.5882
Vaccinium myrtillus	No	63.8462	57.7558	63.3205	54.023	56.7766	64.375	60.3261	55.3846	60.1881	57.8947	59.4203	60.2273	56.654	64.1176
	Yes	36.1538	42.2442	36.6795	45.977	43.2234	35.625	39.6739	44.6154	39.8119	42.1053	40.5797	39.7727	43.346	35.8824
All numbers refer to percent of all respondents
n=433

## Sheet: Human Folk Medicine
Plant species	Use in Human Folk Medicine	Gender		Age		Homegardener		Farmer		Employee		Location Sunny Shady		Location Entry End
		male	female	age 7 - 43	age 44 - 84	Yes	No	non farmer	farmer	non employee	employee	sunny	shady	entry	end
Abies alba / Picea abies	No	83.0769	68.9769	76.4479	68.3908	69.5971	79.375	73.0978	73.8462	72.1003	76.3158	73.913	70.4545	71.4829	75.8824
	Yes	16.9231	31.0231	23.5521	31.6092	30.4029	20.625	26.9022	26.1538	27.8997	23.6842	26.087	29.5455	28.5171	24.1176
Achillea millefolium agg.	No	76.9231	63.3663	71.4286	61.4943	60.0733	80	67.9348	64.6154	67.3981	67.5439	68.6957	62.5	67.6806	67.0588
	Yes	23.0769	36.6337	28.5714	38.5057	39.9267	20	32.0652	35.3846	32.6019	32.4561	31.3043	37.5	32.3194	32.9412
Alchemilla alpina	No	61.5385	50.8251	55.9846	51.1494	49.0842	62.5	53.8043	55.3846	55.1724	50.8772	54.7826	51.1364	55.5133	51.7647
	Yes	38.4615	49.1749	44.0154	48.8506	50.9158	37.5	46.1957	44.6154	44.8276	49.1228	45.2174	48.8636	44.4867	48.2353
Alchemilla vulgaris agg.	No	66.9231	47.1947	54.4402	51.1494	49.4505	59.375	52.9891	53.8462	54.5455	49.1228	53.913	50	54.3726	51.1765
	Yes	33.0769	52.8053	45.5598	48.8506	50.5495	40.625	47.0109	46.1538	45.4545	50.8772	46.087	50	45.6274	48.8235
Arnica montana	No	35.3846	22.1122	26.6409	25.2874	25.641	26.875	26.9022	21.5385	25.3918	28.0702	24.9275	30.6818	27.7567	23.5294
	Yes	64.6154	77.8878	73.3591	74.7126	74.359	73.125	73.0978	78.4615	74.6082	71.9298	75.0725	69.3182	72.2433	76.4706
Calendula officinalis	No	27.6923	19.802	20.4633	24.7126	21.2454	23.75	23.3696	15.3846	23.8245	17.5439	20.8696	27.2727	24.3346	18.8235
	Yes	72.3077	80.198	79.5367	75.2874	78.7546	76.25	76.6304	84.6154	76.1755	82.4561	79.1304	72.7273	75.6654	81.1765
Hypericum perforatum	No	50	28.3828	34.3629	35.6322	29.304	44.375	33.4239	43.0769	35.7367	32.4561	33.913	38.6364	35.7414	33.5294
	Yes	50	71.6172	65.6371	64.3678	70.696	55.625	66.5761	56.9231	64.2633	67.5439	66.087	61.3636	64.2586	66.4706
Matricaria chamomilla	No	69.2308	45.2145	49.8069	56.3218	47.619	60.625	52.4457	52.3077	53.605	49.1228	52.1739	53.4091	53.6122	50.5882
	Yes	30.7692	54.7855	50.1931	43.6782	52.381	39.375	47.5543	47.6923	46.395	50.8772	47.8261	46.5909	46.3878	49.4118
Mentha sp.	No	76.1538	69.637	71.4286	71.8391	66.6667	80	69.5652	83.0769	73.0408	67.5439	72.1739	69.3182	69.962	74.1176
	Yes	23.8462	30.363	28.5714	28.1609	33.3333	20	30.4348	16.9231	26.9592	32.4561	27.8261	30.6818	30.038	25.8824
Plantago lanceolata	No	70.7692	46.8647	56.7568	50	48.7179	63.125	54.3478	52.3077	52.6646	57.8947	53.6232	55.6818	55.8935	51.1765
	Yes	29.2308	53.1353	43.2432	50	51.2821	36.875	45.6522	47.6923	47.3354	42.1053	46.3768	44.3182	44.1065	48.8235
Primula sp.	No	84.6154	76.2376	81.8533	74.1379	73.2601	88.125	78.8043	78.4615	77.116	83.3333	78.2609	80.6818	79.0875	78.2353
	Yes	15.3846	23.7624	18.1467	25.8621	26.7399	11.875	21.1957	21.5385	22.884	16.6667	21.7391	19.3182	20.9125	21.7647
Rhododendron sp.	No	88.4615	86.4686	90.7336	81.6092	82.7839	94.375	87.5	84.6154	86.8339	87.7193	88.1159	82.9545	87.8327	85.8824
	Yes	11.5385	13.5314	9.26641	18.3908	17.2161	5.625	12.5	15.3846	13.1661	12.2807	11.8841	17.0455	12.1673	14.1176
Rubus idaeus	No	84.6154	72.9373	79.9228	71.2644	71.7949	84.375	76.087	78.4615	75.5486	78.9474	78.8406	67.0455	74.5247	79.4118
	Yes	15.3846	27.0627	20.0772	28.7356	28.2051	15.625	23.913	21.5385	24.4514	21.0526	21.1594	32.9545	25.4753	20.5882
Salvia officinalis	No	60.7692	43.2343	48.6486	48.2759	44.3223	55.625	47.5543	53.8462	51.0972	41.2281	48.1159	50	47.9087	49.4118
	Yes	39.2308	56.7657	51.3514	51.7241	55.6777	44.375	52.4457	46.1538	48.9028	58.7719	51.8841	50	52.0913	50.5882
Sambucus nigra	No	77.6923	62.7063	74.1313	56.8966	61.1722	77.5	67.9348	63.0769	65.5172	71.9298	68.1159	63.6364	70.7224	61.7647
	Yes	22.3077	37.2937	25.8687	43.1034	38.8278	22.5	32.0652	36.9231	34.4828	28.0702	31.8841	36.3636	29.2776	38.2353
Taraxacum officinale agg.	No	82.3077	73.9274	80.3089	70.6897	72.8938	82.5	76.6304	75.3846	76.489	76.3158	76.2319	77.2727	76.0456	77.0588
	Yes	17.6923	26.0726	19.6911	29.3103	27.1062	17.5	23.3696	24.6154	23.511	23.6842	23.7681	22.7273	23.9544	22.9412
Thymus serphyllum agg.	No	73.0769	64.3564	64.8649	70.1149	65.9341	68.75	67.663	63.0769	65.5172	71.0526	65.7971	71.5909	68.8213	64.1176
	Yes	26.9231	35.6436	35.1351	29.8851	34.0659	31.25	32.337	36.9231	34.4828	28.9474	34.2029	28.4091	31.1787	35.8824
Trifolium pratense	No	96.1538	85.4785	89.9614	86.7816	85.348	94.375	88.0435	92.3077	88.0878	90.3509	91.0145	79.5455	86.3118	92.3529
	Yes	3.84615	14.5215	10.0386	13.2184	14.652	5.625	11.9565	7.69231	11.9122	9.64912	8.98551	20.4545	13.6882	7.64706
Urtica dioica	No	63.0769	53.7954	59.0734	52.8736	52.0147	64.375	55.9783	60	58.6207	50.8772	58.2609	50	58.5551	53.5294
	Yes	36.9231	46.2046	40.9266	47.1264	47.9853	35.625	44.0217	40	41.3793	49.1228	41.7391	50	41.4449	46.4706
Vaccinium myrtillus	No	82.3077	67.9868	76.4479	66.092	65.9341	83.125	72.5543	70.7692	72.4138	71.9298	73.6232	67.0455	73.0038	71.1765
	Yes	17.6923	32.0132	23.5521	33.908	34.0659	16.875	27.4457	29.2308	27.5862	28.0702	26.3768	32.9545	26.9962	28.8235
All numbers refer to percent of all respondents
n=433

## Sheet: Veterinary Folk Medicine
Plant species	Use in Veterinary Folk Medicine	Gender		Age		Homegardener		Farmer		Employee		Location Sunny Shady		Location Entry End
		male	female	age 7 - 43	age 44 - 84	Yes	No	non farmer	farmer	non employee	employee	sunny	shady	entry	end
Abies alba / Picea abies	No	94.6154	96.0396	95.7529	95.4023	96.7033	93.75	95.6522	95.3846	95.2978	96.4912	96.5217	92.0455	95.8175	95.2941
	Yes	5.38462	3.9604	4.2471	4.5977	3.2967	6.25	4.34783	4.61538	4.70219	3.50877	3.47826	7.95455	4.18251	4.70588
Achillea millefolium agg.	No	95.3846	93.0693	93.8224	93.6782	91.5751	97.5	95.1087	86.1538	93.4169	94.7368	95.0725	88.6364	94.6768	92.3529
	Yes	4.61538	6.93069	6.17761	6.32184	8.42491	2.5	4.8913	13.8462	6.58307	5.26316	4.92754	11.3636	5.32319	7.64706
Alchemilla alpina	No	92.3077	95.0495	94.9807	93.1034	92.674	96.875	95.6522	86.1538	94.0439	94.7368	95.0725	90.9091	94.2966	94.1176
	Yes	7.69231	4.9505	5.01931	6.89655	7.32601	3.125	4.34783	13.8462	5.95611	5.26316	4.92754	9.09091	5.70342	5.88235
Alchemilla vulgaris agg.	No	91.5385	95.0495	94.9807	92.5287	92.674	96.25	95.6522	84.6154	93.7304	94.7368	95.0725	89.7727	93.1559	95.2941
	Yes	8.46154	4.9505	5.01931	7.47126	7.32601	3.75	4.34783	15.3846	6.26959	5.26316	4.92754	10.2273	6.84411	4.70588
Arnica montana	No	86.9231	85.1485	86.8726	83.908	85.7143	85.625	88.3152	70.7692	86.2069	84.2105	87.5362	78.4091	85.5513	85.8824
	Yes	13.0769	14.8515	13.1274	16.092	14.2857	14.375	11.6848	29.2308	13.7931	15.7895	12.4638	21.5909	14.4487	14.1176
Calendula officinalis	No	85.3846	82.5083	84.556	81.6092	82.4176	85	85.8696	69.2308	82.1317	86.8421	84.058	80.6818	84.4106	81.7647
	Yes	14.6154	17.4917	15.444	18.3908	17.5824	15	14.1304	30.7692	17.8683	13.1579	15.942	19.3182	15.5894	18.2353
Hypericum perforatum	No	87.6923	86.1386	88.0309	84.4828	86.4469	86.875	88.8587	73.8462	85.8934	88.5965	88.1159	80.6818	86.692	86.4706
	Yes	12.3077	13.8614	11.9691	15.5172	13.5531	13.125	11.1413	26.1538	14.1066	11.4035	11.8841	19.3182	13.308	13.5294
Matricaria chamomilla	No	89.2308	82.5083	86.4865	81.6092	83.5165	86.25	87.5	67.6923	84.0125	85.9649	86.3768	77.2727	84.7909	84.1176
	Yes	10.7692	17.4917	13.5135	18.3908	16.4835	13.75	12.5	32.3077	15.9875	14.0351	13.6232	22.7273	15.2091	15.8824
Mentha sp.	No	96.1538	97.3597	97.2973	96.5517	95.6044	99.375	97.2826	95.3846	96.8652	97.3684	98.5507	90.9091	96.1977	98.2353
	Yes	3.84615	2.64026	2.7027	3.44828	4.3956	0.625	2.71739	4.61538	3.1348	2.63158	1.44928	9.09091	3.80228	1.76471
Plantago lanceolata	No	94.6154	93.0693	94.2085	92.5287	92.3077	95.625	94.2935	89.2308	93.1034	94.7368	94.4928	89.7727	93.5361	93.5294
	Yes	5.38462	6.93069	5.79151	7.47126	7.69231	4.375	5.70652	10.7692	6.89655	5.26316	5.50725	10.2273	6.46388	6.47059
Primula sp.	No	96.9231	95.7096	96.139	95.977	94.5055	98.75	96.7391	92.3077	94.9843	99.1228	96.8116	93.1818	96.9582	94.7059
	Yes	3.07692	4.29043	3.861	4.02299	5.49451	1.25	3.26087	7.69231	5.01567	0.877193	3.18841	6.81818	3.04183	5.29412
Rhododendron sp.	No	97.6923	98.3498	98.8417	97.1264	97.4359	99.375	98.913	93.8462	98.1191	98.2456	98.5507	96.5909	98.4791	97.6471
	Yes	2.30769	1.65017	1.1583	2.87356	2.5641	0.625	1.08696	6.15385	1.88088	1.75439	1.44928	3.40909	1.52091	2.35294
Rubus idaeus	No	98.4615	97.0297	96.9112	98.2759	96.7033	98.75	97.5543	96.9231	97.4922	97.3684	97.971	95.4545	96.9582	98.2353
	Yes	1.53846	2.9703	3.0888	1.72414	3.2967	1.25	2.44565	3.07692	2.50784	2.63158	2.02899	4.54545	3.04183	1.76471
Salvia officinalis	No	93.0769	95.7096	95.3668	94.2529	93.4066	97.5	95.6522	90.7692	94.9843	94.7368	96.8116	87.5	93.1559	97.6471
	Yes	6.92308	4.29043	4.6332	5.74713	6.59341	2.5	4.34783	9.23077	5.01567	5.26316	3.18841	12.5	6.84411	2.35294
Sambucus nigra	No	96.1538	97.3597	96.5251	97.7011	95.9707	98.75	97.2826	95.3846	96.5517	98.2456	97.971	93.1818	95.8175	98.8235
	Yes	3.84615	2.64026	3.4749	2.29885	4.0293	1.25	2.71739	4.61538	3.44828	1.75439	2.02899	6.81818	4.18251	1.17647
Taraxacum officinale agg.	No	91.5385	89.4389	93.4363	85.0575	87.5458	94.375	91.0326	84.6154	89.0282	92.9825	91.5942	84.0909	90.1141	90
	Yes	8.46154	10.5611	6.56371	14.9425	12.4542	5.625	8.96739	15.3846	10.9718	7.01754	8.4058	15.9091	9.88593	10
Thymus serphyllum agg.	No	91.5385	97.6898	94.9807	97.1264	94.5055	98.125	97.0109	89.2308	95.6113	96.4912	96.8116	92.0455	94.6768	97.6471
	Yes	8.46154	2.31023	5.01931	2.87356	5.49451	1.875	2.98913	10.7692	4.38871	3.50877	3.18841	7.95455	5.32319	2.35294
Trifolium pratense	No	86.9231	90.099	90.7336	86.7816	87.5458	91.875	89.4022	87.6923	87.4608	93.8596	89.8551	86.3636	90.1141	87.6471
	Yes	13.0769	9.90099	9.26641	13.2184	12.4542	8.125	10.5978	12.3077	12.5392	6.14035	10.1449	13.6364	9.88593	12.3529
Urtica dioica	No	90	91.4191	92.6641	88.5057	89.3773	93.75	93.2065	78.4615	89.3417	95.614	92.1739	86.3636	92.3954	88.8235
	Yes	10	8.58086	7.33591	11.4943	10.6227	6.25	6.79348	21.5385	10.6583	4.38596	7.82609	13.6364	7.60456	11.1765
Vaccinium myrtillus	No	94.6154	93.7294	94.5946	93.1034	92.3077	96.875	95.1087	87.6923	93.4169	95.614	96.2319	85.2273	92.7757	95.8824
	Yes	5.38462	6.27063	5.40541	6.89655	7.69231	3.125	4.8913	12.3077	6.58307	4.38596	3.76812	14.7727	7.22433	4.11765
All numbers refer to percent of all respondents
n=433

## Sheet: Customs
Plant species	Use in Customs	Gender		Age		Homegardener		Farmer		Employee		Location Sunny Shady		Location Entry End
		male	female	age 7 - 43	age 44 - 84	Yes	No	non farmer	farmer	non employee	employee	sunny	shady	entry	end
Abies alba / Picea abies	No	76.9231	85.8086	83.0116	83.3333	82.4176	84.375	82.337	87.6923	83.0721	83.3333	83.1884	82.9545	83.6502	82.3529
	Yes	23.0769	14.1914	16.9884	16.6667	17.5824	15.625	17.663	12.3077	16.9279	16.6667	16.8116	17.0455	16.3498	17.6471
Achillea millefolium agg.	No	100	98.6799	99.2278	98.8506	98.5348	100	98.913	100	98.7461	100	99.1304	98.8636	99.2395	98.8235
	Yes	0	1.32013	0.772201	1.14943	1.4652	0	1.08696	0	1.25392	0	0.869565	1.13636	0.760456	1.17647
Alchemilla alpina	No	98.4615	96.6997	97.6834	96.5517	96.337	98.75	96.7391	100	96.8652	98.2456	97.3913	96.5909	96.9582	97.6471
	Yes	1.53846	3.30033	2.3166	3.44828	3.663	1.25	3.26087	0	3.1348	1.75439	2.6087	3.40909	3.04183	2.35294
Alchemilla vulgaris agg.	No	98.4615	97.6898	98.0695	97.7011	97.4359	98.75	97.5543	100	97.4922	99.1228	98.2609	96.5909	97.3384	98.8235
	Yes	1.53846	2.31023	1.9305	2.29885	2.5641	1.25	2.44565	0	2.50784	0.877193	1.73913	3.40909	2.6616	1.17647
Arnica montana	No	99.2308	98.3498	98.4556	98.8506	98.1685	99.375	98.3696	100	98.7461	98.2456	98.5507	98.8636	98.4791	98.8235
	Yes	0.769231	1.65017	1.5444	1.14943	1.8315	0.625	1.63043	0	1.25392	1.75439	1.44928	1.13636	1.52091	1.17647
Calendula officinalis	No	97.6923	97.6898	97.6834	97.7011	97.4359	98.125	97.2826	100	97.4922	98.2456	97.971	96.5909	96.9582	98.8235
	Yes	2.30769	2.31023	2.3166	2.29885	2.5641	1.875	2.71739	0	2.50784	1.75439	2.02899	3.40909	3.04183	1.17647
Hypericum perforatum	No	96.9231	97.6898	97.6834	97.1264	96.7033	98.75	97.2826	98.4615	97.4922	97.3684	97.3913	97.7273	98.0989	96.4706
	Yes	3.07692	2.31023	2.3166	2.87356	3.2967	1.25	2.71739	1.53846	2.50784	2.63158	2.6087	2.27273	1.90114	3.52941
Matricaria chamomilla	No	99.2308	99.0099	98.8417	99.4253	99.2674	98.75	98.913	100	99.0596	99.1228	98.8406	100	99.6198	98.2353
	Yes	0.769231	0.990099	1.1583	0.574713	0.732601	1.25	1.08696	0	0.940439	0.877193	1.15942	0	0.380228	1.76471
Mentha sp.	No	100	99.67	99.6139	100	99.6337	100	99.7283	100	99.6865	100	99.7101	100	99.6198	100
	Yes	0	0.330033	0.3861	0	0.3663	0	0.271739	0	0.31348	0	0.289855	0	0.380228	0
Plantago lanceolata	No	99.2308	99.3399	99.2278	99.4253	98.9011	100	99.1848	100	99.0596	100	99.4203	98.8636	98.8593	100
	Yes	0.769231	0.660066	0.772201	0.574713	1.0989	0	0.815217	0	0.940439	0	0.57971	1.13636	1.14068	0
Primula sp.	No	91.5385	94.7195	93.8224	93.6782	94.1392	93.125	93.4783	95.3846	95.9248	87.7193	94.2029	92.0455	92.0152	96.4706
	Yes	8.46154	5.28053	6.17761	6.32184	5.86081	6.875	6.52174	4.61538	4.07524	12.2807	5.7971	7.95455	7.98479	3.52941
Rhododendron sp.	No	75.3846	81.8482	75.2896	86.7816	80.5861	78.75	78.8043	86.1538	82.7586	71.9298	80.5797	77.2727	78.327	82.3529
	Yes	24.6154	18.1518	24.7104	13.2184	19.4139	21.25	21.1957	13.8462	17.2414	28.0702	19.4203	22.7273	21.673	17.6471
Rubus idaeus	No	99.2308	99.3399	99.6139	98.8506	98.9011	100	99.1848	100	99.0596	100	99.7101	97.7273	99.2395	99.4118
	Yes	0.769231	0.660066	0.3861	1.14943	1.0989	0	0.815217	0	0.940439	0	0.289855	2.27273	0.760456	0.588235
Salvia officinalis	No	96.9231	99.0099	98.8417	97.7011	98.9011	97.5	98.0978	100	97.8056	100	98.5507	97.7273	98.0989	98.8235
	Yes	3.07692	0.990099	1.1583	2.29885	1.0989	2.5	1.90217	0	2.19436	0	1.44928	2.27273	1.90114	1.17647
Sambucus nigra	No	99.2308	99.0099	100	97.7011	98.5348	100	98.913	100	99.0596	99.1228	99.4203	97.7273	99.2395	98.8235
	Yes	0.769231	0.990099	0	2.29885	1.4652	0	1.08696	0	0.940439	0.877193	0.57971	2.27273	0.760456	1.17647
Taraxacum officinale agg.	No	98.4615	98.6799	98.4556	98.8506	97.8022	100	98.3696	100	98.4326	99.1228	98.8406	97.7273	98.0989	99.4118
	Yes	1.53846	1.32013	1.5444	1.14943	2.1978	0	1.63043	0	1.5674	0.877193	1.15942	2.27273	1.90114	0.588235
Thymus serphyllum agg.	No	97.6923	98.3498	98.0695	98.2759	97.0696	100	98.0978	98.4615	98.1191	98.2456	98.5507	96.5909	98.0989	98.2353
	Yes	2.30769	1.65017	1.9305	1.72414	2.9304	0	1.90217	1.53846	1.88088	1.75439	1.44928	3.40909	1.90114	1.76471
Trifolium pratense	No	99.2308	98.3498	98.4556	98.8506	97.8022	100	98.3696	100	98.4326	99.1228	99.1304	96.5909	98.0989	99.4118
	Yes	0.769231	1.65017	1.5444	1.14943	2.1978	0	1.63043	0	1.5674	0.877193	0.869565	3.40909	1.90114	0.588235
Urtica dioica	No	100	99.0099	98.8417	100	99.2674	99.375	99.1848	100	99.0596	100	99.4203	98.8636	99.2395	99.4118
	Yes	0	0.990099	1.1583	0	0.732601	0.625	0.815217	0	0.940439	0	0.57971	1.13636	0.760456	0.588235
Vaccinium myrtillus	No	100	99.67	99.6139	100	99.6337	100	99.7283	100	99.6865	100	99.7101	100	99.6198	100
	Yes	0	0.330033	0.3861	0	0.3663	0	0.271739	0	0.31348	0	0.289855	0	0.380228	0
All numbers refer to percent of all respondents
n=433
